# Supplementary material for: High and Distinct Range-Edge Genetic Diversity despite Local Bottlenecks
Source: PLoS One. 2013 Jul 10;8(7):e68646. doi: 10.1371/journal.pone.0068646 (PMC3744244; doi:10.1371/journal.pone.0068646)
Supplement: Table S1 — Records of presence and absence of S . polyschides for sampling years 2008 and 2010. Mean density records for the 2010 survey. (XLS) [file pone.0068646.s004.xls]

## Sheet: data_archiving_density.txt - Ta
Table S1 – Number, name, latitude (LAT) and longitude (LON) of site. Records of presence and absence of S. polyschides for sampling years 2008 and 2010. Mean density records for the 2010 survey.
#	Cell	Cell 25km	Cell 5km	Location	Sampled site	LAT	LON	2008 Presence	2010 Presence	2010 Density (Ind/m^2)
1	1	1	1	Vila Praia de Ancora	1	41.82	-8.87	1	1	24.8333
2	2	1	2	Afife	2	41.78	-8.87	1	1	19.5833
3	3	1	3	Carreço	3	41.74	-8.87	1	1	18.75
4	4	1	4	Viana do Castelo	4	41.69	-8.85	1	1	15.9167
5	5	1	5	Praia Amorosa	5	41.64	-8.82	1	1	16.25
6	6	2	1	Belinho	6	41.59	-8.8	1	1	14.6667
7	7	2	2	Cepaes	7	41.55	-8.79	1	1	12.3333
8	8	2	3	Ofir	8	41.51	-8.78	1	1	-
9	9	2	4	Rio Alto	9	41.46	-8.77	1	1	15.8333
10	10	2	5	Estela	-	41.45	-8.77	0	0	-
11	11	3	1	A ver o Mar	10	41.39	-8.78	1	1	22.75
12	12	3	2	Póvoa	-	41.37	-8.76	0	0	-
13	13	3	3	Vila do Conde	-	41.32	-8.73	0	0	-
14	14	3	4	Angueiras	-	41.26	-8.72	0	0	-
15	15	3	5	Leca da Palmeira	11	41.2	-8.71	1	1	9.33333
16	16	4	-	Granja	12	41.03	-8.65	1	1	6.33333
17	17	5	-	Paramos	-	40.97	-8.65	0	0	-
18	17	5	-	Esmoriz	-	40.95	-8.65	0	0	-
19	17	5	-	Furadouro	-	40.87	-8.67	0	0	-
20	18	6	-	Aveiro	13	40.64	-8.76	1	1	5.41667
21	19	7	-	Vagos	-	40.5	-8.79	0	0	-
22	19	7	-	Mira	-	40.44	-8.81	0	0	-
23	19	7	-	Tocha	-	40.31	-8.85	0	0	-
24	20	8	-	Figueira da Foz	14	40.16	-8.88	1	1	4.16667
25	21	9	-	Costa de Lavos	-	40.08	-8.87	0	0	-
26	21	9	-	Leirosa	-	40.05	-8.89	0	0	-
27	21	9	-	Alhais	-	40	-8.91	0	0	-
28	22	10	-	Praia da Vieira	-	39.87	-8.97	0	0	-
29	22	10	-	Valeiras	-	39.74	-9.03	0	0	-
30	22	10	-	Pedra d'Ouro	-	39.72	-9.04	0	0	-
31	23	11	-	Nazaré	-	39.6	-9.08	0	0	-
32	23	11	-	São Martinho	-	39.51	-9.14	0	0	-
33	23	11	-	Foz do Arelho	-	39.43	-9.23	0	0	-
34	24	12	-	Consolacão	15	39.32	-9.35	1	1	5.33333
35	25	13	-	Praia Formosa	16	39.13	-9.38	1	1	6.58333
36	26	14	-	Ribeira de Ilhas	17	38.98	-9.42	1	1	6.83333
37	27	15	-	Cabo Raso		38.7	-9.48	0	0	-
38	27	15	-	Boca do inferno		38.69	-9.43	1	0	-
39	27	15	-	Parede		38.68	-9.36	0	0	-
40	28	16	-	Caxias		38.69	-9.27	0	0	-
41	28	16	-	Costa da caparica		38.64	-9.23	0	0	-
42	28	16	-	Lagoa de Albufeira (Foz)		38.51	-9.18	0	0	-
43	29	17	-	Cabo Espichel		38.41	-9.21	0	0	-
44	29	17	-	Sesimbra		38.43	-9.09	0	0	-
45	29	17	-	Cabo Afonço		38.44	-9.04	0	0	-
46	30	18	-	Portinho da Arrábida		38.47	-8.97	0	0	-
47	30	18	-	Troia		38.46	-8.88	0	0	-
48	30	18	-	Pego		38.29	-8.78	0	0	-
49	31	19	-	Aberta Nova		38.17	-8.78	0	0	-
50	31	19	-	Santo André		38.1	-8.8	0	0	-
51	31	19	-	Santo André (Sul)		38.08	-8.8	0	0	-
52	32	20	-	Praia do Norte		37.96	-8.87	0	0	-
53	32	20	-	Sines		37.95	-8.88	0	0	-
54	32	20	-	São Torpes		37.91	-8.8	0	0	-
55	33	21	-	Porto Covo		37.84	-8.79	0	0	-
56	33	21	-	Ilha do Pessegueiro		37.83	-8.79	0	0	-
57	33	21	-	Praia do Malhão		37.78	-8.8	0	0	-
58	34	22	1	Almograve		37.65	-8.8	0	0	-
59	35	22	2	Cavaleiro		37.59	-8.81	0	0	-
60	36	22	3	Porto das Barcas	18	37.54	-8.79	0	1	1.5
61	37	22	4	Zambujeira		37.52	-8.78	0	0	-
62	38	22	5	Carvalhal		37.49	-8.79	0	0	-
63	39	23	1	Asseiceira		37.46	-8.8	0	0	-
64	40	23	2	Odeceixe	19	37.44	-8.8	0	1	2.16667
65	41	23	3	Alzejur (Norte)	20	37.32	-8.87	1	1	3.21926
66	42	23	4	Alzejur (Arrifana)	21	37.29	-8.87	1	1	2.83333
67	43	23	5	Alzejur (Arrifana Sul)	22	37.285	-8.86	1	1	3.33333
68	44	24	1	Praia de Vale Figueiras		37.24	-8.87	0	0	-
69	45	24	2	Carrapateira	23	37.16	-8.91	0	1	1.91667
70	46	24	3	Praia da Barriga		37.12	-8.93	0	0	-
71	47	24	4	Ponta Ruiva		37.06	-8.967	0	0	-
72	48	24	5	Sagres		37.02	-8.99	0	0	-
