# Supplementary material for: High and Distinct Range-Edge Genetic Diversity despite Local Bottlenecks
Source: PLoS One. 2013 Jul 10;8(7):e68646. doi: 10.1371/journal.pone.0068646 (PMC3744244; doi:10.1371/journal.pone.0068646)
Supplement: Table S2 — Inbreeding coefficients (F IS) per site and per loci and deviations from Hardy–Weinberg equilibrium and for linkage disequilibrium between pairs of loci. (XLS) [file pone.0068646.s005.xls]

## Sheet: Sheet 1 - Table 1 - Table 1 - T
Table S2 - Genetic diversity as allelic richness (A) and Nei’s gene diversity (HE), per site and loci. Inbreeding coefficients (FIS) per site and per loci and deviations from Hardy–Weinberg equilibrium and for linkage disequilibrium between pairs of loci.
	HE	1	2	3	4	5	6	7	8	9	10	11	12	13	14	15	16	17	18	19	20	21	22	23	Multilocus
	1E 10	0.613	0.526	0.557	0.516	0.584	0.553	0.58	0.657	0.598	0.643	0.535	0.449	0.529	0.501	0.674	0.603	0.595	0.188	0.404	0.42	0.521	0.324	0.441	0.5222±0.1126
	2A4	0.435	0.234	0.671	0.558	0.647	0.584	0.678	0.583	0.442	0.742	0.406	0.57	0.665	0.585	0.463	0.406	0.496	0.9	0.638	0.65	0.667	0.667	0.581	0.5768±0.1386
	3A10	0.723	0.713	0.648	0.67	0.744	0.728	0.672	0.647	0.559	0.699	0.679	0.718	0.629	0.657	0.56	0.613	0.583	0.763	0.785	0.811	0.784	0.829	0.82	0.6971±0.0798
	3D12	0.384	0.421	0.403	0.46	0.407	0.345	0.303	0.381	0.432	0.389	0.612	0.373	0.213	0.459	0.513	0.131	0.328	0.632	0.551	0.538	0.511	0.634	0.399	0.4269±0.1241
	1A1(2)	0.66	0.714	0.708	0.696	0.712	0.679	0.679	0.689	0.743	0.634	0.684	0.668	0.652	0.554	0.665	0.604	0.535	0.749	0.789	0.821	0.704	0.696	0.732	0.6855±0.0650
	2B3	0.489	0.491	0.556	0.44	0.335	0.583	0.552	0	0.553	0.455	0.372	0.432	0.266	0.501	0.633	0.635	0.572	0.432	0.56	0.753	0.711	0.577	0.493	0.4952±0.1563
	2F7	0.57	0.607	0.52	0.542	0.547	0.451	0.509	0.474	0.564	0.558	0.535	0.566	0.592	0.498	0.539	0.533	0.542	0.575	0.5	0.575	0.536	0.569	0.601	0.5436±0.0390
	A	1	2	3	4	5	6	7	8	9	10	11	12	13	14	15	16	17	18	19	20	21	22	23	Multilocus
	1E 10	3.024	2.652	2.611	2.736	2.78	2.498	2.757	3.399	2.945	3.331	2.483	2.608	2.65	1.999	2.947	2.926	2.851	1.861	2.103	2.15	2.721	2.16	2.421	2.6353±0.3951
	2A4	2.595	1.997	4.116	3.261	3.596	3.686	3.949	2.669	2.991	4.117	2.975	3.266	3.571	3.041	2.906	2.617	3.266	4	3.066	3.572	2.978	3.107	2.507	3.2108±0.5541
	3A10	3.965	3.863	3.317	3.578	4.169	3.861	3.425	3.255	2.824	3.833	3.58	3.626	3.089	3.335	3.343	3.575	3.244	4.569	4.712	4.924	4.707	5.221	5.194	3.8786±0.6922
	3D12	2.904	2.792	2.388	2.84	2.532	2.406	1.891	2.318	2.673	2.505	3.141	2.52	1.849	2.784	3.348	1.541	2.293	3.044	3.311	3.518	3.343	3.808	2.739	2.7168±0.5561
	1A1(2)	3.082	3.76	3.762	3.899	3.57	3.355	3.307	3.55	4.056	3.055	3.411	3.326	3.048	2.967	3.96	4.092	3.136	4.541	5.394	5.593	4.577	4.685	4.765	3.8648±0.7513
	2B3	2.483	2.16	2.733	2.155	2.39	3.055	2.498	1	2.749	1.99	2.353	2.144	2.066	2.196	2.944	3.164	2.583	2.378	2.837	5.197	4.224	2.607	2.702	2.6351±0.8051
	2F7	2.632	2.942	2.171	2.316	2.438	2.296	1.999	1.996	2.639	2.426	2.191	2.613	2.723	1.998	2.6	2.305	2.316	2.674	2.146	2.61	2.698	2.62	2.926	2.4467±0.2828
	Fis	1	2	3	4	5	6	7	8	9	10	11	12	13	14	15	16	17	18	19	20	21	22	23	Multilocus
Loci	1E 10	0.129	-0.141	-0.077	-0.099	-0.313	-0.024	0.081	-0.054	0.052	0.015	0.227	-0.04	0.243	-0.238	0.555	0.143	0.048	-0.064	0.199	0.207	0.503	0.042	0.471	0.064
	2A4	0.425	0.643	0.369	0.68	0.287	0.366	0.717	0	0.33	0.501	0.121	0.561	0.436	0.474	0.52	0.211	0.702	1	0.804	1	0.786	0.906	1	0.322
	3A10	0.308	0.033	0.074	0.204	0.193	-0.053	0.008	-0.307	-0.014	0.142	0.34	0.026	-0.136	0.055	0.048	0.268	-0.03	0.039	0.101	-0.068	0.117	-0.006	-0.057	0.057
	3D12	0.22	0.05	0.091	0.275	-0.227	-0.16	-0.208	-0.21	-0.236	-0.028	0.211	0.196	-0.097	0.129	0.026	-0.057	-0.158	0.05	0.063	0.071	0.103	-0.218	0.165	0
	1A1(2)	-0.111	0.227	0.041	0.01	-0.163	0.034	0.019	0.442	0.057	0.001	0.06	0.003	-0.023	-0.059	0.326	-0.104	-0.031	0.021	0.117	0.087	0.112	0.138	0.057	0.029
	2B3	-0.023	-0.221	0.068	-0.137	0.485	0.171	-0.388	NA	-0.206	-0.177	0.247	0.123	0.166	-0.438	0.436	0.395	0.636	0.201	0.692	0.478	0.297	0.635	0.517	0.079
	2F7	0.092	-0.044	0.137	0.045	0.543	0.129	0.149	0.189	-0.36	0.283	0.641	-0.12	0.822	-0.178	0.424	0.124	0.301	0.073	0.516	0.16	0.004	0.212	0.197	0.11
	Per population	0.139	0.04	0.105	0.145	0.1	0.073	0.088	0.023	-0.053	0.133	0.263	0.101	0.234	-0.023	0.34	0.165	0.224	0.258	0.342	0.272	0.276	0.246	0.301	0.094
	P-value for Fis per population
	Adjusted P-value for 5% nominal level is: 0.00031
	P-value	0.004	0.2109	0.018	0.0016	0.0354	0.0761	0.0543	0.4127	0.8596	0.005	0.0013	0.0236	0.0006	0.6503	0.0003	0.0025	0.0003	0.0006	0.0003	0.0003	0.0003	0.0003	0.0003
	P-value for genotypic disequilibrium
	Adjusted P-value for 5% nominal level is: 0.002381
	Loci pairs	P-value
	1E10 X 2A4	0.02143
	1E10 X 3A10	0.1381
	1E10 X 3D12	0.00338
	1E10 X 1A1(2)	0.4619
	1E10 X 2B3	0.75714
	1E10 X 2F7	0.08333
	2A4 X 3A10	0.08095
	2A4 X 3D12	0.4
	2A4 X 1A1(2)	0.02857
	2A4 X 2B3	0.11429
	2A4 X 2F7	0.0619
	3A10 X 3D12	0.00714
	3A10 X 1A1(2)	0.01667
	3A10 X 2B3	0.8119
	3A10 X 2F7	0.09048
	3D12 X 1A1(2)	0.46667
	3D12 X 2B3	0.13095
	3D12 X 2F7	0.02857
	1A1(2) X 2B3	0.68571
	1A1(2) X 2F7	0.0619
	2B3 X 2F7	0.05952
