# Supplementary material for: High and Distinct Range-Edge Genetic Diversity despite Local Bottlenecks
Source: PLoS One. 2013 Jul 10;8(7):e68646. doi: 10.1371/journal.pone.0068646 (PMC3744244; doi:10.1371/journal.pone.0068646)
Supplement: Table S3 — Hierarchical analysis of molecular variance (AMOVA) under 999 permutations with 3 hierarchical levels. (XLS) [file pone.0068646.s006.xls]

## Sheet: Sheet 1 - Table 1 - Table 1 - T
Table S3 - Pairwise FST between sites. Hierarchical analysis of molecular variance (AMOVA) under 999 permutations with 3 hierarchical levels.
		North														Center			South
	Fst	1	2	3	4	5	6	7	8	9	10	11	12	13	14	15	16	17	18	19	20	21	22	23
North	1	0	0.009	-0.001	0.003	0.003	0.004	0.007	0.03	0.01	0.007	0.013	0.012	0.017	0.025	0.141	0.186	0.148	0.265	0.215	0.201	0.162	0.196	0.239
	2	0.009	0	0.025	0.022	0.032	0.025	0.04	0.075	0.013	0.048	0.026	0.025	0.048	0.066	0.191	0.246	0.205	0.282	0.241	0.216	0.188	0.22	0.267
	3	-0.001	0.025	0	-0.001	0.004	0.002	-0.007	0.025	0.009	0	0.011	0.011	0.02	0.018	0.127	0.168	0.132	0.24	0.208	0.194	0.164	0.19	0.232
	4	0.003	0.022	-0.001	0	0.008	0.02	0.017	0.036	0.002	0.005	0.005	0.003	0.014	0.043	0.141	0.174	0.131	0.231	0.197	0.185	0.148	0.176	0.227
	5	0.003	0.032	0.004	0.008	0	0.002	0.016	-0.006	0.019	0.005	0.011	0.024	0.012	0.058	0.133	0.191	0.146	0.269	0.212	0.213	0.165	0.199	0.248
	6	0.004	0.025	0.002	0.02	0.002	0	0.006	0.026	0.02	0.015	0.026	0.028	0.033	0.035	0.144	0.203	0.168	0.277	0.227	0.218	0.177	0.214	0.258
	7	0.007	0.04	-0.007	0.017	0.016	0.006	0	0.045	0.012	-0.002	0.036	0.036	0.043	0.008	0.123	0.161	0.134	0.256	0.23	0.213	0.189	0.216	0.248
	8	0.03	0.075	0.025	0.036	-0.006	0.026	0.045	0	0.06	0.031	0.022	0.043	0.014	0.106	0.166	0.234	0.182	0.315	0.238	0.253	0.199	0.233	0.289
	9	0.01	0.013	0.009	0.002	0.019	0.02	0.012	0.06	0	0.017	0.016	0.029	0.04	0.046	0.174	0.214	0.178	0.255	0.228	0.204	0.181	0.213	0.254
	10	0.007	0.048	0	0.005	0.005	0.015	-0.002	0.031	0.017	0	0.032	0.025	0.021	0.019	0.097	0.134	0.097	0.23	0.206	0.2	0.161	0.186	0.229
	11	0.013	0.026	0.011	0.005	0.011	0.026	0.036	0.022	0.016	0.032	0	0.015	0.028	0.068	0.187	0.241	0.19	0.264	0.216	0.203	0.161	0.194	0.253
	12	0.012	0.025	0.011	0.003	0.024	0.028	0.036	0.043	0.029	0.025	0.015	0	0.001	0.062	0.15	0.187	0.14	0.243	0.215	0.205	0.167	0.187	0.247
	13	0.017	0.048	0.02	0.014	0.012	0.033	0.043	0.014	0.04	0.021	0.028	0.001	0	0.083	0.167	0.206	0.157	0.272	0.238	0.241	0.19	0.217	0.276
	14	0.025	0.066	0.018	0.043	0.058	0.035	0.008	0.106	0.046	0.019	0.068	0.062	0.083	0	0.116	0.159	0.134	0.255	0.231	0.211	0.188	0.21	0.243
Center	15	0.141	0.191	0.127	0.141	0.133	0.144	0.123	0.166	0.174	0.097	0.187	0.15	0.167	0.116	0	0.017	0.003	0.261	0.186	0.206	0.181	0.182	0.206
	16	0.186	0.246	0.168	0.174	0.191	0.203	0.161	0.234	0.214	0.134	0.241	0.187	0.206	0.159	0.017	0	-0.004	0.294	0.234	0.244	0.241	0.233	0.247
	17	0.148	0.205	0.132	0.131	0.146	0.168	0.134	0.182	0.178	0.097	0.19	0.14	0.157	0.134	0.003	-0.004	0	0.265	0.202	0.22	0.201	0.193	0.223
South	18	0.265	0.282	0.24	0.231	0.269	0.277	0.256	0.315	0.255	0.23	0.264	0.243	0.272	0.255	0.261	0.294	0.265	0	0.07	0.051	0.096	0.042	0.066
	19	0.215	0.241	0.208	0.197	0.212	0.227	0.23	0.238	0.228	0.206	0.216	0.215	0.238	0.231	0.186	0.234	0.202	0.07	0	0.011	0.018	-0.008	0.001
	20	0.201	0.216	0.194	0.185	0.213	0.218	0.213	0.253	0.204	0.2	0.203	0.205	0.241	0.211	0.206	0.244	0.22	0.051	0.011	0	0.018	0.009	0.003
	21	0.162	0.188	0.164	0.148	0.165	0.177	0.189	0.199	0.181	0.161	0.161	0.167	0.19	0.188	0.181	0.241	0.201	0.096	0.018	0.018	0	0.01	0.036
	22	0.196	0.22	0.19	0.176	0.199	0.214	0.216	0.233	0.213	0.186	0.194	0.187	0.217	0.21	0.182	0.233	0.193	0.042	-0.008	0.009	0.01	0	0.002
	23	0.239	0.267	0.232	0.227	0.248	0.258	0.248	0.289	0.254	0.229	0.253	0.247	0.276	0.243	0.206	0.247	0.223	0.066	0.001	0.003	0.036	0.002	0
AMOVA table per locus
Locus	Source of Variation	Nested in	SSD	d.f.	MS	Var-comp	%Var	F-stat	F-value	P-value
1E 10	Among Individual	Sites	183.889	653	0.282	0.023	0.072	F_is	0.088	0.006
	Among Sites	Clusters	12.559	20	0.628	0.006	0.019	F_sc	0.022	0.001
	Among Clusters	--	41.389	2	20.694	0.054	0.168	F_ct	0.168	0.001
2A4	Among Individual	Sites	263.494	653	0.404	0.114	0.34	F_is	0.394	0.001
	Among Sites	Clusters	14.312	20	0.716	0.005	0.016	F_sc	0.018	0.001
	Among Clusters	--	31.815	2	15.908	0.041	0.121	F_ct	0.121	0.001
3A10	Among Individual	Sites	243.417	653	0.373	0.022	0.052	F_is	0.062	0.002
	Among Sites	Clusters	10.579	20	0.529	0.003	0.006	F_sc	0.008	0.018
	Among Clusters	--	49.149	2	24.575	0.064	0.154	F_ct	0.154	0.001
3D12	Among Individual	Sites	150.133	653	0.23	0.01	0.026	F_is	0.045	0.059
	Among Sites	Clusters	12.455	20	0.623	0.007	0.017	F_sc	0.03	0.001
	Among Clusters	--	119.622	2	59.811	0.158	0.411	F_ct	0.411	0.001
1A1(2)	Among Individual	Sites	235.382	653	0.36	0.016	0.045	F_is	0.048	0.019
	Among Sites	Clusters	11.273	20	0.564	0.003	0.009	F_sc	0.01	0.009
	Among Clusters	--	14.468	2	7.234	0.018	0.049	F_ct	0.049	0.001
2B3	Among Individual	Sites	200.972	653	0.308	0.043	0.125	F_is	0.164	0.001
	Among Sites	Clusters	23.12	20	1.156	0.014	0.042	F_sc	0.052	0.001
	Among Clusters	--	53.624	2	26.812	0.068	0.197	F_ct	0.197	0.001
2F7	Among Individual	Sites	207.525	653	0.318	0.046	0.167	F_is	0.168	0.001
	Among Sites	Clusters	9.68	20	0.484	0.003	0.01	F_sc	0.01	0.017
	Among Clusters	--	0.574	2	0.287	-0.001	-0.002	F_ct	-0.002	0.036
Overall	Among Individual	Sites	1484.81	--	--	0.274	0.112	F_is	0.137	0.001
	Among Sites	Clusters	93.977	--	--	0.041	0.017	F_sc	0.02	0.001
	Among Clusters	--	310.642	--	--	0.402	0.164	F_ct	0.164	0.001
		North														Center			South
	AMOVA	1	2	3	4	5	6	7	8	9	10	11	12	13	14	15	16	17	18	19	20	21	22	23
North	1	--	0.074	0.13	0.076	0.234	0.106	0.18	0.022	0.082	0.239	0.041	0.019	0.004	0.005	0.001	0.001	0.001	0.001	0.001	0.001	0.001	0.001	0.001
	2	0.074	--	0.003	0.017	0.002	0.01	0.001	0.001	0.036	0.002	0.032	0.004	0.001	0.001	0.001	0.001	0.001	0.001	0.001	0.001	0.001	0.001	0.001
	3	0.13	0.003	--	0.354	0.265	0.394	0.85	0.088	0.438	0.168	0.158	0.001	0.001	0.005	0.001	0.001	0.001	0.001	0.001	0.001	0.001	0.001	0.001
	4	0.076	0.017	0.354	--	0.407	0.078	0.042	0.009	0.65	0.528	0.117	0.013	0.001	0.001	0.001	0.001	0.001	0.001	0.001	0.001	0.001	0.001	0.001
	5	0.234	0.002	0.265	0.407	--	0.418	0.05	0.262	0.075	0.209	0.079	0.001	0.001	0.001	0.001	0.001	0.001	0.001	0.001	0.001	0.001	0.001	0.001
	6	0.106	0.01	0.394	0.078	0.418	--	0.087	0.04	0.172	0.204	0.015	0.001	0.001	0.001	0.001	0.001	0.001	0.001	0.001	0.001	0.001	0.001	0.001
	7	0.18	0.001	0.85	0.042	0.05	0.087	--	0.014	0.141	0.309	0.005	0.001	0.001	0.006	0.001	0.001	0.001	0.001	0.001	0.001	0.001	0.001	0.001
	8	0.022	0.001	0.088	0.009	0.262	0.04	0.014	--	0.001	0.047	0.027	0.002	0.002	0.001	0.001	0.001	0.001	0.001	0.001	0.001	0.001	0.001	0.001
	9	0.082	0.036	0.438	0.65	0.075	0.172	0.141	0.001	--	0.082	0.113	0.001	0.001	0.001	0.001	0.001	0.001	0.001	0.001	0.001	0.001	0.001	0.001
	10	0.239	0.002	0.168	0.528	0.209	0.204	0.309	0.047	0.082	--	0.004	0.002	0.001	0.008	0.001	0.001	0.001	0.001	0.001	0.001	0.001	0.001	0.001
	11	0.041	0.032	0.158	0.117	0.079	0.015	0.005	0.027	0.113	0.004	--	0.013	0.001	0.001	0.001	0.001	0.001	0.001	0.001	0.001	0.001	0.001	0.001
	12	0.019	0.004	0.001	0.013	0.001	0.001	0.001	0.002	0.001	0.002	0.013	--	0.011	0.001	0.001	0.001	0.001	0.001	0.001	0.001	0.001	0.001	0.001
	13	0.004	0.001	0.001	0.001	0.001	0.001	0.001	0.002	0.001	0.001	0.001	0.011	--	0.001	0.001	0.001	0.001	0.001	0.001	0.001	0.001	0.001	0.001
	14	0.005	0.001	0.005	0.001	0.001	0.001	0.006	0.001	0.001	0.008	0.001	0.001	0.001	--	0.001	0.001	0.001	0.001	0.001	0.001	0.001	0.001	0.001
Center	15	0.001	0.001	0.001	0.001	0.001	0.001	0.001	0.001	0.001	0.001	0.001	0.001	0.001	0.001	--	0.008	0.158	0.001	0.001	0.001	0.001	0.001	0.001
	16	0.001	0.001	0.001	0.001	0.001	0.001	0.001	0.001	0.001	0.001	0.001	0.001	0.001	0.001	0.008	--	0.461	0.001	0.001	0.001	0.001	0.001	0.001
	17	0.001	0.001	0.001	0.001	0.001	0.001	0.001	0.001	0.001	0.001	0.001	0.001	0.001	0.001	0.158	0.461	--	0.001	0.001	0.001	0.001	0.001	0.001
South	18	0.001	0.001	0.001	0.001	0.001	0.001	0.001	0.001	0.001	0.001	0.001	0.001	0.001	0.001	0.001	0.001	0.001	--	0.001	0.001	0.001	0.001	0.001
	19	0.001	0.001	0.001	0.001	0.001	0.001	0.001	0.001	0.001	0.001	0.001	0.001	0.001	0.001	0.001	0.001	0.001	0.001	--	0.001	0.002	0.112	0.01
	20	0.001	0.001	0.001	0.001	0.001	0.001	0.001	0.001	0.001	0.001	0.001	0.001	0.001	0.001	0.001	0.001	0.001	0.001	0.001	--	0.001	0.033	0.179
	21	0.001	0.001	0.001	0.001	0.001	0.001	0.001	0.001	0.001	0.001	0.001	0.001	0.001	0.001	0.001	0.001	0.001	0.001	0.002	0.001	--	0.027	0.015
	22	0.001	0.001	0.001	0.001	0.001	0.001	0.001	0.001	0.001	0.001	0.001	0.001	0.001	0.001	0.001	0.001	0.001	0.001	0.112	0.033	0.027	--	0.15
	23	0.001	0.001	0.001	0.001	0.001	0.001	0.001	0.001	0.001	0.001	0.001	0.001	0.001	0.001	0.001	0.001	0.001	0.001	0.01	0.179	0.015	0.15	--
		North														Center			South
	Jost D	1	2	3	4	5	6	7	8	9	10	11	12	13	14	15	16	17	18	19	20	21	22	23
North	1	0	0.011	-0.002	0.004	0.004	0.006	0.009	0.036	0.013	0.009	0.016	0.015	0.019	0.03	0.213	0.256	0.202	0.463	0.391	0.378	0.272	0.334	0.408
	2	0.011	0	0.032	0.027	0.04	0.031	0.051	0.086	0.016	0.064	0.031	0.03	0.054	0.08	0.294	0.348	0.287	0.472	0.432	0.393	0.306	0.369	0.449
	3	-0.002	0.032	0	-0.002	0.005	0.002	-0.01	0.032	0.012	0	0.014	0.014	0.023	0.023	0.201	0.239	0.187	0.441	0.395	0.386	0.299	0.346	0.42
	4	0.004	0.027	-0.002	0	0.01	0.026	0.022	0.044	0.002	0.007	0.006	0.004	0.016	0.054	0.214	0.237	0.175	0.394	0.353	0.343	0.249	0.295	0.385
	5	0.004	0.04	0.005	0.01	0	0.003	0.021	-0.005	0.025	0.007	0.015	0.03	0.014	0.076	0.206	0.272	0.204	0.499	0.396	0.424	0.293	0.354	0.444
	6	0.006	0.031	0.002	0.026	0.003	0	0.008	0.032	0.026	0.02	0.033	0.035	0.039	0.044	0.222	0.29	0.237	0.509	0.428	0.428	0.31	0.382	0.463
	7	0.009	0.051	-0.01	0.022	0.021	0.008	0	0.055	0.015	-0.002	0.047	0.046	0.052	0.01	0.188	0.222	0.184	0.472	0.437	0.424	0.348	0.394	0.446
	8	0.036	0.086	0.032	0.044	-0.005	0.032	0.055	0	0.071	0.041	0.027	0.05	0.015	0.126	0.24	0.303	0.23	0.552	0.42	0.482	0.329	0.385	0.484
	9	0.013	0.016	0.012	0.002	0.025	0.026	0.015	0.071	0	0.023	0.02	0.036	0.047	0.059	0.276	0.307	0.252	0.443	0.427	0.388	0.312	0.375	0.446
	10	0.009	0.064	0	0.007	0.007	0.02	-0.002	0.041	0.023	0	0.044	0.033	0.026	0.025	0.15	0.186	0.134	0.429	0.394	0.409	0.301	0.341	0.419
	11	0.016	0.031	0.014	0.006	0.015	0.033	0.047	0.027	0.02	0.044	0	0.018	0.032	0.086	0.295	0.352	0.269	0.451	0.389	0.379	0.267	0.326	0.434
	12	0.015	0.03	0.014	0.004	0.03	0.035	0.046	0.05	0.036	0.033	0.018	0	0.001	0.077	0.223	0.252	0.183	0.408	0.378	0.378	0.277	0.309	0.416
	13	0.019	0.054	0.023	0.016	0.014	0.039	0.052	0.015	0.047	0.026	0.032	0.001	0	0.098	0.237	0.263	0.196	0.45	0.406	0.437	0.306	0.346	0.452
	14	0.03	0.08	0.023	0.054	0.076	0.044	0.01	0.126	0.059	0.025	0.086	0.077	0.098	0	0.165	0.205	0.174	0.433	0.412	0.392	0.32	0.357	0.406
Center	15	0.213	0.294	0.201	0.214	0.206	0.222	0.188	0.24	0.276	0.15	0.295	0.223	0.237	0.165	0	0.021	0.004	0.479	0.327	0.412	0.33	0.325	0.358
	16	0.256	0.348	0.239	0.237	0.272	0.29	0.222	0.303	0.307	0.186	0.352	0.252	0.263	0.205	0.021	0	-0.005	0.48	0.376	0.439	0.403	0.378	0.388
	17	0.202	0.287	0.187	0.175	0.204	0.237	0.184	0.23	0.252	0.134	0.269	0.183	0.196	0.174	0.004	-0.005	0	0.437	0.326	0.399	0.335	0.311	0.351
South	18	0.463	0.472	0.441	0.394	0.499	0.509	0.472	0.552	0.443	0.429	0.451	0.408	0.45	0.433	0.479	0.48	0.437	0	0.099	0.085	0.17	0.064	0.097
	19	0.391	0.432	0.395	0.353	0.396	0.428	0.437	0.42	0.427	0.394	0.389	0.378	0.406	0.412	0.327	0.376	0.326	0.099	0	0.021	0.035	-0.015	-0.003
	20	0.378	0.393	0.386	0.343	0.424	0.428	0.424	0.482	0.388	0.409	0.379	0.378	0.437	0.392	0.412	0.439	0.399	0.085	0.021	0	0.034	0.016	0.004
	21	0.272	0.306	0.299	0.249	0.293	0.31	0.348	0.329	0.312	0.301	0.267	0.277	0.306	0.32	0.33	0.403	0.335	0.17	0.035	0.034	0	0.017	0.057
	22	0.334	0.369	0.346	0.295	0.354	0.382	0.394	0.385	0.375	0.341	0.326	0.309	0.346	0.357	0.325	0.378	0.311	0.064	-0.015	0.016	0.017	0	0.003
	23	0.408	0.449	0.42	0.385	0.444	0.463	0.446	0.484	0.446	0.419	0.434	0.416	0.452	0.406	0.358	0.388	0.351	0.097	-0.003	0.004	0.057	0.003	0
