# Supplementary material for: High and Distinct Range-Edge Genetic Diversity despite Local Bottlenecks
Source: PLoS One. 2013 Jul 10;8(7):e68646. doi: 10.1371/journal.pone.0068646 (PMC3744244; doi:10.1371/journal.pone.0068646)
Supplement: Table S4 — Site number, number of samples per site (n), Wilcoxon test probability (one tail; Wp), Critical MC value, M-ratio (M) and the probability of a smaller M Ratio under equilibrium (Mp). (XLS) [file pone.0068646.s007.xls]

## Sheet: Sheet 1 - Table 1 - Table 1 - T
Table S4 - Inference of bottleneck for each sampling site using the Wilcoxon test for heterozygosity excess over all loci and M-ratio method. Site number, number of samples per site (n), Wilcoxon test probability (one tail; Wp), Critical MC value, M-ratio (M) and the probability of a smaller M Ratio under equilibrium (Mp).
Site	n		Wp	Mc	M	Mp
1	30		0.96094	0.659998	0.774922	0.0056
2	30		0.98047	0.659998	0.783301	0.2656
3	30		0.98047	0.659998	0.682986	0.5456
4	30		0.97266	0.659998	0.675183	0.0574
5	30		0.8125	0.659998	0.667347	0.0075
6	30		0.8125	0.659998	0.771651	0.0036
7	30		0.53125	0.659998	0.733083	0.0856
8	16		0.28125	0.594372	0.837302	0.0056
9	30		0.98828	0.659998	0.774542	0.1156
10	30		0.59375	0.659998	0.752041	0.7856
11	30		0.97266	0.659998	0.778571	0.0079
12	30		0.59375	0.659998	0.720094	0.078
13	30		0.46875	0.659998	0.665146	0.2729
14	30		0.23438	0.659998	0.687202	0.0056
15	30		0.94531	0.659998	0.731973	0.0009
16	30		0.96094	0.659998	0.811905	0.0001
17	30		0.94531	0.659998	0.777211	0.5809
18	30		0.28906	0.659998	0.677046	0.0001
19	30		0.76563	0.681872	0.549608	0.0008
20	30		0.94531	0.659998	0.661641	0.0001
21	30		0.85156	0.659998	0.640693	0.0056
22	30		0.97266	0.659998	0.815073	0.0006
23	30		0.65625	0.659998	0.617908	0.0001
